# Supplementary material for: Eisenia bicyclis Extract Ameliorates Colitis in In Vitro and In Vivo Models Through Modulation of mTOR Axis and Gut Microbiota Composition
Source: Foods. 2025 Feb 20;14(5):714. doi: 10.3390/foods14050714 (PMC11899094; doi:10.3390/foods14050714)
Supplement: Supplementary file 1 [file foods-14-00714-s001.zip]

Archive with 1 entries (1 files):
- foods-3402518-supplementary.pdf
